# Supplementary material for: Geographic strain differentiation of Schistosoma japonicum in the Philippines using microsatellite markers
Source: PLoS Negl Trop Dis. 2017 Jul 10;11(7):e0005749. doi: 10.1371/journal.pntd.0005749 (PMC5519200; doi:10.1371/journal.pntd.0005749)
Supplement: S1 Dataset — (XLSX) [file pntd.0005749.s003.xlsx]

## Sheet: Dataset
186 samples			Catarman Samar	Cagayan	New Corella	Sorsogon	Bohol	Leyte	Mindoro
Sample	Pop	RRPS		M5A		TS2		MPA		2AAA		J5		SJP1		SJP5		SJP6		SJP9
1	Catarman Samar	336.94	337	309.78	310	376.39	378.38	530.54	532.68	449.39	479.87	501.7	505.77	244	247	227	252	275	278	275	278
2	Catarman Samar	336.84	337	311.63	312	378.37	378	530.53	534.66	475.72	478.57	501.72	505.84	244	247	243	255	239	249	266	275
3	Catarman Samar	336.86	337	309.79	311.52	365.55	378.39	530.61	534.71	475.75	478.71	501.7	505.77	244	247	242	255	238	249	263	266
4	Catarman Samar	336.81	337	309.75	336.93	376.5	378.37	530.66	532.66	449.52	479.87	501.74	505.76	244	248	228	252	238	255	238	255
5	Catarman Samar	336.72	337	311.64	312	378.51	379	530.61	534.84	475.75	478.58	501.83	505.77	244	247	243	255	244	247	266	275
6	Catarman Samar	336.81	337	311.61	337.18	378.37	378	530.59	534.76	475.85	478.57	501.87	505.9	244	247	243	255	249	266	266	275
7	Catarman Samar	336.67	337	311.63	312	378.5	379	530.59	534.76	475.82	478.69	501.85	505.84	244	247	242	255	239	249	266	275
8	Catarman Samar	336.69	337	309.79	311.64	365.5	378.5	530.53	534.66	475.85	478.7	501.72	505.83	247	256	242	255	238	249	266	275
9	Catarman Samar	336.84	337	311.74	336.96	378.57	379	530.66	534.76	472.93	475.91	501.94	505.98	247	256	242	255	222.4	233.72	274.25	280.59
10	Catarman Samar	336.84	337	311.73	312	378.68	379	530.65	534.81	473.01	475.88	501.95	505.99	247	256	242	255	233.66	244.89	274.2	280.6
11	Catarman Samar	336.86	337	311.73	337.21	378.68	379	530.71	534.84	472.89	475.88	501.92	505.9	247	256	242	255	211.08	222.26	265.61	275.67
12	Catarman Samar	337.07	337	311.71	312	378.67	379	530.58	535.03	472.89	475.88	502.08	505.99	247	256	242	255	222.54	225.81	265.66	275.66
13	Catarman Samar	336.95	337	309.91	311.83	378.68	379	530.61	534.77	472.89	475.88	0	0	247	256	242	254	222.17	225.78	265.66	274.22
14	Catarman Samar	337.17	337	311.83	312	365.97	378.56	530.64	534.8	472.98	475.98	502	506	247	253	227	252	248.63	266.34	266.34	278.05
15	Catarman Samar	337.03	337	310.06	310	376.61	378.67	530.78	532.86	449.59	480	501.8	505.96	247	256	242	255	254	278	278	287
16	Catarman Samar	337.05	337	311.85	312	365.86	378.56	530.65	534.94	472.97	475.85	505.96	506	247	256	242	255	222.06	233.69	271.2	275.66
17	Catarman Samar	338	338	337	337	366	366	531	533	450	481	506	515	248	254	243	255	279	288	279	288
18	Catarman Samar	338	338	337	337	366	366	531	535	450	476	503	506	248	257	249	255	249	267	267	279
19	Catarman Samar	338	338	312	312	377	377	531	535	476	479	502	506	248	254	228	252	255	279	279	283
20	Catarman Samar	338	338	312	312	366	379	531	535	476	479	502	507	248	257	243	255	249	267	267	279
21	Catarman Samar	338	338	337	337	379	379	531	535	476	479	506	506	248	257	243	255	249	267	267	279
22	Catarman Samar	338	338	310	310	379	379	533	533	450	481	502	506	248	254	228	252	255	279	279	283
23	Catarman Samar	338	338	310	310	366	379	531	535	476	479	502	507	248	257	243	255	279	287	279	287
24	Catarman Samar	336	336	310	310	379	379	531	535	476	479	503	507	248	248	249	249	279	288	279	288
25	Catarman Samar	338	338	311	312	379	379	531	531	476	479	502	506	248	257	243	255	249	267	267	270
26	Catarman Samar	338	338	311	311	377	379	531	533	450	481	502	506	248	254	228	252	255	279	279	283
27	Catarman Samar	338	338	311	311	377	379	531	533	450	481	502	506	248	254	228	252	255	279	279	283
28	Catarman Samar	336	338	311	311	364	377	531	533	478	478	503	507	245	248	249	255	237	279	279	287
29	Catarman Samar	338	338	311	311	379	379	531	531	476	479	502	506	248	257	243	255	249	267	267	273
30	Catarman Samar	338	338	311	311	379	379	531	533	450	481	502	506	248	254	228	252	255	279	279	283
31	Catarman Samar	338	338	311	311	379	379	531	533	476	476	506	506	248	254	243	255	249	267	267	279
32	Catarman Samar	338	338	310	310	379	379	531	535	476	479	502	506	248	257	243	255	249	267	267	267
33	Cagayan	336.73	338.87	309.49	309	372.02	372	544.37	544	475.57	476	506	509	244.48	244.48	251.85	252	237.41	244.48	274.69	281.52
34	Cagayan	336.73	338.87	309.58	310	380.77	381	530.46	533.68	475.54	476	506	509	281.88	283.64	236.68	251.75	281.29	287.05	281.29	287.05
35	Cagayan	336.75	338.88	309.47	309	372.15	378.61	0	0	475.44	475	0	0	244.53	263.19	236.55	251.87	282.35	287.16	282.35	287.16
36	Cagayan	336.71	337	309.58	310	365.38	378.33	530.38	530	475.54	476	506	508	244.4	281.75	230.21	230	281.52	286.07	281.52	286.07
37	Cagayan	336.71	338.86	336.84	337	364.08	378.22	0	0	470.75	472.18	506	508	235.31	235.31	226.84	249.27	212.81	234.48	324.88	324.88
38	Cagayan	0	0	0	0	0	0	532.58	533	479.74	480	506	509	256.64	256.64	264.7	265	230.7	290.25	290.25	293.16
39	Cagayan	336.96	337	309.46	309	378.22	378	0	0	475.54	478.56	0	0	256.65	256.65	264.7	265	230.72	290.2	290.2	293.24
40	Cagayan	337.03	337	310.05	310	366	379	533.98	534	479	479	505.92	510	257	257	265	265	230.59	290	290	293
41	Cagayan	337.18	337	310.03	310	366	379	533.85	534	479	479	502	506	257	257	265	265	231	230	290	293
42	Cagayan	337.05	337	310.03	310.03	366	379	533	533	479	479	502	506	257	257	265	265	231	289.95	289.95	292.91
43	Cagayan	337.17	337	310.03	310.03	379	379	534	534	479	479	505.9	510.06	257	257	265	265	231	290	290	293
44	Cagayan	337.17	337	310.03	310.03	0	0	532.67	533	479	479	505.59	508	257	257	0	0	230.51	290.15	290.15	293
45	Cagayan	337	337	310.03	310.03	379	379	534	534	479	479	506	510	257	257	265	265	231	290	290	293
46	Cagayan	337.03	337	310.03	310.03	378.55	379	533.87	534	479	479	506	510	257	257	265	265	231	289.96	289.96	301.88
47	Cagayan	337.15	337	310.03	310.03	0	0	534	534	479	479	506	510	257	257	0	0	231	290	290	290
48	Cagayan	337	337	310	336	378.48	378	534	534	0	0	0	0	256.34	256.34	0	0	230.6	289.84	289.84	292.85
49	Cagayan	337	337	310	310	379	379	533	533	476	479	0	0	256.23	256.23	264.32	264.32	230.37	289.85	289.85	292.74
50	Cagayan	337	337	310	310	362.56	378.59	533	533	476	479	506	506	256.34	256.34	264.34	264.34	230.47	289.98	275.64	289.98
51	Cagayan	337	337	310	310	378.58	379	534	534	476	479	505.69	510	256.3	256.3	0	0	230.53	231	289.84	292.96
52	Cagayan	337	337	310	310	378	378	0	0	476	479	505.57	509	256.18	278.47	264.23	264	230.47	289.78	275.53	280.82
53	Cagayan	337	337	310	310	379	379	533	533	476	479	506	514	256.3	256.3	264.33	264	230.53	231	289.85	292.86
54	New Corella	337	337	310	312	376	378	531	533	462	479	502	503	244.47	253.4	245.7	248.77	266.17	269.14	266.17	269.14
55	New Corella	337	337	312	312	379	383	531	533	443	462	503	506	244.53	253.43	245.62	251.77	266.1	269.21	266.1	269.21
56	New Corella	337	337	312	312	378	378	531	533	444	462	503	506	244.4	253.34	245.62	251.67	266.24	266	266.24	269.23
57	New Corella	337	337	312	312	378	378	531	533	444	462	503	507	244.46	253.43	245.7	251.78	266.1	269.09	266.1	269.09
58	New Corella	337	337	312	312	376	378	531	531	462	462	503	506	241.49	244.46	245.7	246	238.55	266.13	266.13	269.14
59	New Corella	337	337	312	335	378	378	531	533	444	462	503	506	241.49	244.46	245.69	248.77	266.23	269.23	266.23	269.23
60	New Corella	337	337	310	312	378	378	531	533	444	462	500	503	241.49	244.59	245.7	251.78	266.22	269.21	266.22	269.21
61	New Corella	337	337	310	310	376	378	531	533	450	480	502	506	244.46	247.54	227.54	251.66	254.61	275.2	275.2	277.12
62	New Corella	337	337	312	337	379	379	531	533	444	463	503	507	245	254	246	252	269	290	269	290
63	New Corella	337	337	312	312	366	379	531	533	444	463	503	507	245	254	246	252	269	290	269	290
64	New Corella	337	337	312	312	379	379	531	533	444	463	503	507	245	254	246	252	269	274	269	274
65	New Corella	337	337	312	312	379	379	531	533	444	463	503	507	245	254	246	252	269	273	269	273
66	New Corella	337	337	312	312	379	379	531	533	444	463	503	507	245	254	246	252	269	274	269	274
67	New Corella	337	337	312	312	379	379	531	533	444	463	503	507	245	254	246	252	269	274	269	274
68	New Corella	337	337	312	312	379	379	531	533	444	463	503	507	245	254	246	252	269	274	269	274
69	New Corella	337	337	312	312	379	379	531	533	444	463	503	507	245	254	246	252	269	274	269	274
70	New Corella	337	337	312	312	379	379	531	533	443	462	503	506	244	253	246	252	269	273	269	273
71	New Corella	337	337	310	310	379	379	531	533	443	462	503	506	244	253	246	252	269	273	269	273
72	New Corella	337	337	312	312	379	379	531	533	443	462	502	506	244	253	246	252	269	273	269	273
73	New Corella	337	337	312	312	379	379	531	533	443	462	502	506	244	253	246	252	269	273	269	273
74	New Corella	337	337	312	312	379	379	531	533	443	462	502	506	244	253	246	252	269	273	269	273
75	New Corella	337	337	312	312	379	379	531	533	443	462	500	502	244	253	246	252	269	273	269	273
76	New Corella	337	337	312	312	379	379	531	533	443	462	502	506	234	245	246	252	269	273	269	273
77	New Corella	337	337	312	312	366	379	531	533	443	462	502	506	244	253	246	252	269	273	269	273
78	New Corella	337	337	312	312	379	379	531	533	443	462	503	506	244	253	246	252	269	273	269	273
79	Sorsogon	335	335	310	310	377	379	536	536	450	450	506	508	236.94	263.18	230.57	231	236.47	275.19	272.13	275.19
80	Sorsogon	335	337	310	310	377	379	535	535	473	473	503	506	238.46	250.59	239.53	240	251.64	254.44	284.11	287.04
81	Sorsogon	335	335	310	335	374	374	535	535	476	479	506	510	241.22	263.2	230.55	231	272.19	275.15	272.19	275.15
82	Sorsogon	335	337	310	335	374	374	535	535	440	440	503	506	238.46	250.59	239.53	240	254.67	257.46	284.01	286.96
83	Sorsogon	335	335	303	335	379	379	535	535	450	479	506	508	238.22	240.12	229.54	230.61	236.32	236	272.14	275.12
84	Sorsogon	335	335	310	335	379	379	534	534	450	476	503	506	241.3	241	228.63	230.47	236.55	254.63	287.1	290.03
85	Sorsogon	335	337	310	335	378	378	535	535	440	450	503	506	247.33	250.36	239.53	240	254.61	260.48	260.48	269.17
86	Sorsogon	335	337	310	310	377	378	535	535	440	473	506	510	238.46	253.67	253.9	254	254.61	257.54	284.11	287.03
87	Sorsogon	335.16	335	310.2	310.2	374.66	378.81	533.95	533.95	449.59	475.98	502.06	505.95	241.22	241	242.57	251.68	236.53	254.54	289.96	292.91
88	Sorsogon	335.31	335.31	0	0	0	0	534.98	535	440	475.97	0	0	250.36	259.41	239.4	239.4	254.54	260.6	260.6	284.04
89	Sorsogon	335.15	337.17	312.08	312.08	0	0	532.9	534.87	449.72	481.16	506.03	509.67	244.27	259.42	230.55	239.4	257.55	292.92	260.36	292.92
90	Sorsogon	335.18	337.18	310.15	310.15	0	0	534.96	534.96	440.25	440	506.02	507.87	238.31	253.47	239.4	239.4	257.51	258	260.36	287
91	Sorsogon	335.25	337.15	310.17	310.17	376.77	378.68	534.94	534.94	440.13	472.71	506.12	508.22	238.43	253.55	239.52	239.52	257.54	287	287	289.96
92	Sorsogon	335.12	335.12	310.17	310.17	378.81	378.81	534.04	534.04	449.59	478.98	502.09	506.03	241.24	241	242.6	251.68	236.52	254.66	289.89	292.99
93	Sorsogon	335.23	335.23	310.13	310.13	378.68	378.68	533.94	533.94	449.71	476.02	506.03	509.61	241.24	244.33	230.64	242.6	236.6	254.59	289.96	292.95
94	Sorsogon	335.32	337.24	310.13	310.13	376.75	378.68	535.04	535.04	440.25	475.64	506.01	509.45	238.31	253.51	239.39	239.39	257.48	287.09	287.09	289.96
95	Sorsogon	335.26	335.26	310.13	310.13	378.81	378.81	534.04	534.04	449.59	475.95	502.09	506.03	241.13	241.13	242.51	251.7	236.49	254.6	289.95	292.94
96	Sorsogon	337.26	337.26	310.25	310.25	368.96	368.96	534.98	534.98	440.25	449.59	506.1	509.43	241.24	241.24	239.51	239.51	254.59	281.09	281.09	283.99
97	Sorsogon	335.02	335.02	310.12	310.12	378.69	378.69	534.03	534.03	449.72	476.06	506	509.44	241.13	241.13	242.51	251.68	236.47	254.55	290.02	292.87
98	Sorsogon	335.11	335.11	311.94	335.23	378.79	378.79	534.98	534.98	440.25	478.97	501.98	505.96	250.48	259.41	239.52	239.52	254.54	260.49	260.49	284.21
99	Sorsogon	335.29	337.18	310.03	310.03	378.58	378.58	534.73	534.73	449.46	472.62	506.15	513.87	238.31	250.24	239.52	239.52	257.51	272.17	272.17	272.17
100	Sorsogon	334.81	336.73	311.8	311.8	365.58	378.62	530.76	534.87	440	475.73	501.87	505.88	241.08	244.18	224.47	248.46	254.57	289.9	289.9	292.85
101	Sorsogon	334.74	334.74	310.08	334.74	378.73	378.73	534.85	534.85	449.48	478.77	502.01	505.92	235.28	244.3	239.31	239.31	254.5	289.91	289.91	292.89
102	Sorsogon	336.68	336.68	311.79	311.79	376.65	376.65	534.85	534.85	449.35	475.8	502.13	505.8	247.25	265.21	230.31	239.3	236.49	266.26	266.26	271.95
103	Sorsogon	334.76	334.76	309.92	309.92	374.7	378.73	534.82	534.82	475.92	478.89	501.89	505.94	238.02	238.02	230.35	239.19	257.49	277.9	277.9	280.93
104	Sorsogon	334.66	336.71	310.05	334.77	376.65	376.65	532.84	534.88	449.48	475.83	502.13	505.92	241.08	241.08	239.31	242.39	254.45	260.35	260.35	278.02
105	Sorsogon	336.69	336.69	336.69	336.69	0	0	533.83	533.83	449.55	478.78	505.69	505.69	247.27	247.27	227.43	251.62	254.5	289.79	289.79	295.76
106	Sorsogon	334.7	334.7	310.06	334.81	374.66	378.61	534.77	534.77	440.12	449.48	502.17	506.01	241.09	262.32	230.37	239.29	242.54	254.62	283.83	286.95
107	Sorsogon	334.85	334.85	310.05	310.05	363.66	376.65	534.86	534.86	449.54	475.82	501.89	505.94	238.01	250.35	239.3	242.3	254.51	284.03	284.03	286.91
108	Sorsogon	335.12	337.1	337.1	337.1	0	0	535.06	535.06	449.65	475.88	501.78	505.89	238.12	241.1	239.3	242.33	236.48	269.34	269.34	281.05
109	Sorsogon	337.07	337.07	310.08	310.08	376.69	378.7	534.85	534.85	440.12	475.59	502.08	505.99	244.4	250.36	230.49	239.41	254.49	289.9	289.9	292.95
110	Sorsogon	337.05	337.05	310.08	310.08	376.67	378.69	535.01	535.01	440.12	475.6	502.17	506.03	244.4	250.36	230.49	239.41	254.49	289.9	289.9	292.84
111	Sorsogon	335.07	335.07	310.08	310.08	378.7	379	534.84	534.84	449.46	475.85	501.95	505.99	241.12	250.35	239.29	242.36	254.56	260.36	260.36	283.89
112	Sorsogon	335.2	337.07	310.11	311.87	376.71	378.59	534.89	534.89	440.25	449.6	501.92	505.92	241.22	244.4	230.55	239.41	254.61	257.54	284.01	286.96
113	Sorsogon	335.07	335.07	311.87	311.87	378.7	378.7	534.84	534.84	440.12	449.59	502.07	505.98	238.11	241.1	224.51	239.29	254.49	257.43	278.09	281.06
114	Sorsogon	335.15	337.12	311.87	311.87	378.71	378.71	534.9	534.9	440.12	449.47	505.99	508.04	235.25	241.23	224.48	239.41	254.56	278	271.99	278
115	Sorsogon	334.75	336.65	311.73	312	378.64	379	534.74	534.74	449.31	478.67	505.78	508.01	235.12	240.95	239.09	239	254.47	270.89	270.89	279.89
116	Sorsogon	334.79	336.72	311.83	312	378.64	379	534.73	534.73	439.88	449.31	501.95	505.76	240.94	250.11	224.21	239.08	254.45	257.4	276.92	282.95
117	Sorsogon	334.71	336.62	310.01	311.83	378.63	379	534.86	534.86	449.31	478.67	505.82	508.07	235.23	240.94	239.09	239	254.45	254	277.83	285.1
118	Sorsogon	334.67	336.67	310.03	310	376.73	377	534.8	534.8	422.56	449.31	501.7	505.75	244.13	259.33	239.1	251.47	233.45	257.43	260.45	286.87
119	Sorsogon	334.71	335	310.01	311.83	378.64	379	534.73	534.73	439.88	449.3	501.85	505.82	241.05	244.08	230.31	239.2	236.47	254.51	258.88	297.63
120	Sorsogon	334.74	336.65	310	310	378.65	379	534.83	534.83	422.44	439.88	502.09	505.91	235.09	237.94	239.09	242.25	254.52	257.43	279.77	291.69
121	Sorsogon	336.77	337	310.03	310	378.64	379	534.74	535	449.37	483.92	502.7	505.78	250.23	250	239.2	239	254.51	257.43	276.93	280
122	Sorsogon	335.42	339.31	312.26	312	376.95	377	535.04	535	449.76	484.42	502.16	506.15	244.54	262.56	239.65	242.63	254.73	280.35	280.35	285.53
123	Sorsogon	335.47	337.33	312.14	312	376.95	378.94	535.06	535	423.01	449.84	502.33	506.11	247.48	247	242.66	251.74	254.74	265.37	265.37	266.3
124	Bohol	337	337	310	310	378	378	533	535	479	479	506	508	241.3	256.61	227.63	227.63	230.6	290.18	290.18	293.23
125	Bohol	337	337	310	335	365	378	533	535	479	479	506	508	241.3	256.61	227.66	227.66	230.75	290.17	290.17	293.11
126	Bohol	337	337	310	335	365	378	533	535	479	479	506	508	241.42	256.65	227.66	227.66	230.75	290.13	290.13	293.16
127	Bohol	337	339	335	337	365	378	533	535	479	479	506	508	241.32	256.66	227.65	227.65	230.73	290.24	290.24	293.2
128	Bohol	337	339	310	335	366	378	533	535	479	479	506	508	241.42	256.65	227.66	227.66	230.75	290.18	290.18	293.11
129	Bohol	337	339	312	337	378	378	533	533	479	479	506	508	256.61	259.66	227.66	227.66	230.75	278.29	278.29	281.24
130	Bohol	337	339	310	335	378	378	533	535	479	479	506	508	241.3	256.65	227.62	227.62	230.69	290.12	290.12	293.15
131	Bohol	335	337	310	310	378	378	533	535	479	479	506	508	241.43	256.68	0	0	230.68	290.25	290.25	293.23
132	Bohol	335.38	337.35	310.38	310.38	378.95	378.95	533.05	535.05	479.12	479.12	506.09	508.44	241.45	256.69	227.72	227.72	230.76	290.24	290.24	293.23
133	Bohol	335.38	337.35	310.29	310.29	378.95	378.95	533.19	535.19	479	479	506.09	509.63	241.43	256.76	227.7	227.7	230.74	290.31	290.31	293.31
134	Bohol	335.38	337.35	310.38	310.38	379.06	379.06	534.26	534.26	462.71	476.12	501.42	506.09	241.45	256.69	264.79	264.79	230.72	248.8	290.24	293.23
135	Bohol	335.47	337.33	310.41	310.41	378.94	378.94	534.17	534.17	462.71	476.12	501.54	506.09	241.45	256.69	264.66	264.66	230.76	248.8	290.26	293.28
136	Bohol	335.35	337.33	310.38	310.38	379.06	379.06	534.12	534.12	462.71	479	501.55	506.09	241.58	256.69	264.66	264.66	230.7	248.8	290.25	293.27
137	Bohol	335.38	337.35	310.38	310.38	379.06	379.06	534.26	534.26	462.73	476.22	501.54	506.09	241.45	256.69	264.78	264.78	230.76	248.8	290.3	293.19
138	Bohol	337.36	339.31	312.12	312.12	378.94	378.94	533.18	533.18	479.12	479	506.28	508.13	256.69	259.66	227.84	227.84	230.76	278.36	278.36	281.27
139	Bohol	335.39	337.35	310.38	310.38	366.19	378.94	533.24	534.96	479.12	479	502.19	505.95	241.44	256.68	227.86	227.86	230.78	290.24	290.24	293.23
140	Bohol	337.35	339.31	310.29	312.14	378.95	378.95	533.09	535.08	476.01	479	506.05	508.13	241.33	256.69	227.64	227.64	230.66	290.18	278.26	290.18
141	Bohol	335.31	337.26	310.3	310.3	378.96	378.96	534.07	534.07	462.66	476.07	506.01	509.74	241.31	256.69	264.72	264.72	230.62	248.69	290.17	293.14
142	Bohol	337.25	339.2	312.14	312.14	378.95	378.95	533	533	479	479	506.18	508.12	256.68	259.54	227.66	227.66	230.68	231	278.25	281.27
143	Bohol	335.46	337.39	310.31	310.31	378.96	378.96	533.14	535.08	476.17	479.13	506.08	508.14	241.44	256.61	227.73	227.73	230.62	290.31	290.31	293.28
144	Bohol	335.42	337.37	310.4	310.4	378.83	378.83	534.19	535	462.57	476.14	506.11	509.65	241.43	256.68	264.74	264.74	230.68	248.81	290.24	293.23
145	Bohol	335.32	337.26	310.33	310.33	365.77	378.96	532.98	534.93	475.94	478.89	505.98	508.17	241.42	256.61	227.75	227.75	230.76	290.24	290.24	293.19
146	Bohol	335.38	337.35	310.38	310.38	378.95	379	533.11	535.1	476.11	479	506.16	508.1	241.44	256.67	227.74	227.74	230.78	290.19	290.19	293.19
147	Bohol	335.38	337.35	0	0	0	0	534.93	535	0	0	506.12	509.79	238.26	241.33	264.68	264.68	230.7	238.6	290.3	293.31
148	Bohol	335.47	337.33	310.38	310	378.94	379	534.08	534	462.58	475.99	506.03	509.67	241.44	256.57	264.67	265	230.78	248.7	290.19	293.08
149	Leyte	335.48	335.48	310.29	310.29	377	378.92	0	0	0	0	502.23	506.2	244.46	250.59	248.77	251.78	269.57	277.36	269.57	277.36
150	Leyte	335.41	335.41	310.3	310.3	378.92	379	533.02	533	440.38	449.72	502.14	506.16	244.52	250.48	248.78	251.79	269.59	278.32	269.59	278.32
151	Leyte	335.47	335.47	310.41	310.41	376.88	378.92	533.1	534.99	440.38	449.71	502.23	506.21	244.46	250.59	248.9	251.9	269.44	277.23	269.44	277.23
152	Leyte	335.35	335.35	310.29	310.29	377.01	378.92	533.07	534.97	440.38	449.78	502.11	506.23	244.45	250.6	248.77	251.8	269.47	277.37	269.47	277.37
153	Leyte	335.47	335.47	310.38	310.38	376.88	378.8	533.19	535.1	440.25	449.64	502.23	506.21	244.46	250.59	248.77	251.78	269.5	277.34	269.5	277.34
154	Leyte	335.38	335.38	310.41	310.41	365.98	378.92	533.02	534.93	440.38	449.7	502.25	506.23	244.45	250.6	248.77	251.8	269.59	277.37	269.59	277.37
155	Leyte	335.35	335.35	310.29	310.29	364.81	378.91	533.05	535.23	440.38	449.71	502.23	506.21	244.46	250.59	248.77	251.78	269.5	277.34	269.5	277.34
156	Leyte	335.51	335.51	310.41	310.41	377	378.92	533.07	534.97	440.37	449.77	502.11	506.23	244.53	250.59	248.79	251.77	269.45	277.36	269.45	277.36
157	Leyte	335.12	335.12	310.33	310	376.8	378.74	533	534.94	440.12	449.53	502.04	506.13	244.43	250.57	248.7	251.7	269.45	277.21	269.45	277.21
158	Leyte	335.23	335.23	310.19	310	376.77	378.73	532.95	534.9	440.24	449.54	502.04	506.13	244.36	250.46	248.59	251.62	269.43	277.13	269.43	277.13
159	Leyte	335.41	335.41	0	0	0	0	533.02	533	0	0	502.14	506.16	244.52	250.48	248.78	251.79	269.59	278.32	269.59	278.32
160	Leyte	335.47	335.47	310.41	310.41	376.88	378.92	533.1	534.99	440.38	449.71	502.23	506.21	244.46	250.59	248.9	251.9	269.44	277.23	269.44	277.23
161	Leyte	335.35	335.35	310.29	310.29	377.01	378.92	533.07	534.97	440.38	449.78	502.11	506.23	244.45	250.6	248.77	251.8	269.47	277.37	269.47	277.37
162	Leyte	360.11	360.11	310.29	310.29	377.01	378.92	533.07	534.97	440.38	449.78	502.11	506.23	244.45	250.6	248.77	251.8	222.43	222.43	269.47	277.37
163	Leyte	335.04	335.04	0	0	0	0	533.07	534.97	0	0	502.11	506.23	244.45	250.6	248.77	251.8	269.47	277.37	269.47	277.37
164	Leyte	0	0	310	310	0	0	533	535	0	0	0	0	0	0	249	252	269	277	269	277
165	Mindoro	335	337	310	310	376	376	532	535	440	476	502	506	247.6	259.42	254.67	255	266.34	269.52	266.34	269.52
166	Mindoro	335	335	309	338	376	376	535	535	476	476	506	506	246.35	247.32	246.59	269.47	218.53	247.57	264.5	267.11
167	Mindoro	335	337	310	310	376	376	532	535	440	476	502	506	247.58	259.42	254.67	255	266.53	269.51	266.53	269.51
168	Mindoro	337	337	310	310	376	376	535	535	440	476	503	506	247.57	259.42	254.67	255	269.45	295.11	269.45	295.11
169	Mindoro	335	335	310	312	376	376	533	533	440	472	501	502	247.58	256.53	239.4	248.67	266.29	269.51	266.29	269.51
170	Mindoro	335	335	312	335	376	376	533	533	440	472	502	514	238.22	247.57	239.41	248.67	242.57	245.63	266.46	269.4
171	Mindoro	335	337	310	310	376	376	533	535	440	473	502	506	238.1	244.28	239.41	248.54	242.57	245.62	266.51	278.11
172	Mindoro	335	337	310	310	376	376	532	535	440	476	502	506	0	0	0	0	0	0	0	0
173	Mindoro	334.89	336.82	310.1	310	376.58	377	531.71	534.77	440.12	475.49	500.75	501.89	238.04	247.51	239.19	251.6	242.51	245.61	266.43	269.54
174	Mindoro	335.01	336.94	310.09	310	376.6	377	531.72	534.77	440	475.38	505.82	507.95	247.54	259.33	251.58	254.51	266.42	269.41	266.42	269.41
175	Mindoro	334.89	334.89	311.94	312	376.58	377	532.78	532.78	440	472.49	500.62	501.99	256.43	259.33	248.58	257.55	266.19	281.03	266.19	281.03
176	Mindoro	334.97	334.97	0	0	0	0	532.81	532.81	440	440	500.63	502.02	256.38	265.31	248.46	257.52	233.74	266.35	266.35	281.03
177	Mindoro	335	335	0	0	0	0	532.88	532.88	440	472.64	502.14	514.26	238.26	256.38	248.58	257.52	266.12	281.03	266.12	281.03
178	Mindoro	334.94	334.94	310.19	311.92	376.54	378.62	532.8	532.8	440.12	472.65	502.02	514.13	256.5	259.32	248.58	257.52	266.23	281.03	266.23	281.03
179	Mindoro	334.99	336.93	310.08	310	376.66	377	532.88	534.82	440	472.65	501.89	505.94	238.03	244.18	248.46	257.52	242.51	245.49	277.91	289.91
180	Mindoro	335	337	310	310	377	377	531	531	440	475	0	0	256	259	239	257	222	234	266	278
181	Mindoro	334.89	336.98	310.03	310	376.62	377	532.86	533	440	475.4	501.01	502.16	256.41	265.38	248.44	257.46	266.43	281.05	266.43	281.05
182	Mindoro	335	335	310	310	376.62	377	530.65	531	440.12	472.55	500.88	501.88	256.41	259.31	239.3	257.46	266.43	277.89	266.43	277.89
183	Mindoro	335.04	335	310.01	310	376.71	377	532.81	533	440	472.56	501.01	502.03	256.35	265.28	248.55	257.49	266.33	281.05	266.33	281.05
184	Mindoro	335.15	335	319.25	319	376.63	377	532.85	533	440	472.49	500.65	501.83	256.33	265.3	248.4	257.51	266.38	281.08	266.38	281.08
185	Mindoro	335.03	337.04	309.91	325.45	376.64	377	532.98	534.84	440.12	472.62	501.81	505.83	238.08	244.21	248.52	257.51	245.57	277.95	277.95	280.84
186	Mindoro	335	337.02	310.03	323.49	376.61	377	531.73	534.93	440.13	475.54	502.09	505.9	247.42	259.29	251.56	254.54	266.38	269.39	266.38	269.39
Note:	1. Duplicate multilocus genotype (MLG) was removed, leaving a single representative of each in the dataset.
	2. After removal of duplicate MLGs, 169 samples were subjected for analysis.
